# Supplementary material for: 1H NMR for Comparative Metabolic Analysis of Whey and WPC-80
Source: Metabolites. 2025 Nov 28;15(12):770. doi: 10.3390/metabo15120770 (PMC12735035; doi:10.3390/metabo15120770)
Supplement: Supplementary file 1 [file metabolites-15-00770-s001.zip]

Archive with 1 entries (1 files):
- metabolites-3982715-supplementary.pdf
